# Supplementary material for: Are Δ9-Tetrahydrocannabinol and Its Major Metabolites Substrates or Inhibitors of Placental or Human Hepatic Drug Solute-Carrier Transporters?
Source: Int J Mol Sci. 2024 Nov 9;25(22):12036. doi: 10.3390/ijms252212036 (PMC11594202; doi:10.3390/ijms252212036)
Supplement: Supplementary file 1 [file ijms-25-12036-s001.zip]

Archive with 1 entries (1 files):
- ijms-3318608-supplementary.pdf
